# Supplementary material for: Revisiting the Genetic Ancestry of Brazilians Using Autosomal AIM-Indels
Source: PLoS One. 2013 Sep 20;8(9):e75145. doi: 10.1371/journal.pone.0075145 (PMC3779230; doi:10.1371/journal.pone.0075145)
Supplement: Table S2 — Allele frequencies for 46 AIM-Indels in twelve Brazilian populations. (XLS) [file pone.0075145.s002.xls]

## Sheet: Plan2
	Table S2. Allele frequencies for 46 AIM-Indels in eleven Brazilian populations.
	Markers			Santa Isabel			Manaus			Pernambuco			Alagoas			Mato Grosso do Sul			Terena			Minas Gerais			Espírito Santo			São Paulo			Paraná			Santa Catarina			Rio Grande do Sul
		MID	rs number	Allele 1	Allele 2	Allele 3	Allele 1	Allele 2	Allele 3	Allele 1	Allele 2	Allele 3	Allele 1	Allele 2	Allele 3	Allele 1	Allele 2	Allele 3	Allele 1	Allele 2	Allele 3	Allele 1	Allele 2	Allele 3	Allele 1	Allele 2	Allele 3	Allele 1	Allele 2	Allele 3	Allele 1	Allele 2	Allele 3	Allele 1	Allele 2	Allele 3	Allele 1	Allele 2	Allele 3
	1	MID-1470	rs2307666	0.07	0.93	-	0.2619	0.7381	-	0.40226	0.59774	-	0.44712	0.55288	-	0.46429	0.53571	-	0.04878	0.95122	-	0.46023	0.53977	-	0.55978	0.44022	-	0.5	0.5	-	0.54762	0.45238	-	0.475	0.525	-	0.52174	0.47826	-
	2	MID-777	rs1610863	0.69	0.31	-	0.42683	0.57317	-	0.42481	0.57519	-	0.43269	0.56731	-	0.36905	0.63095	-	0.77381	0.22619	-	0.32386	0.67614	-	0.3587	0.6413	-	0.34694	0.65306	-	0.28571	0.71429	-	0.375	0.625	-	0.30435	0.69565	-
	3	MID-196	rs16635	0.105	0.895	-	0.31707	0.68293	-	0.41729	0.58271	-	0.43269	0.56731	-	0.46914	0.53086	-	0.083333	0.91667	-	0.52273	0.47727	-	0.53297	0.46703	-	0.53061	0.46939	-	0.35714	0.64286	-	0.4	0.6	-	0.56522	0.43478	-
	4	MID-881	rs1610965	0.935	0.065	-	0.80556	0.19444	-	0.77391	0.22609	-	0.80693	0.19307	-	0.74342	0.25658	-	0.96429	0.035714	-	0.74432	0.25568	-	0.89326	0.10674	-	0.77551	0.22449	-	0.7619	0.2381	-	0.81579	0.18421	-	0.75	0.25	-
	5	MID-3122	rs35451359	0.985	0.015	-	0.95238	0.047619	-	0.8797	0.1203	-	0.89423	0.10577	-	0.86905	0.13095	-	0.97619	0.02381	-	0.92614	0.073864	-	0.93956	0.06044	-	0.84694	0.15306	-	0.85714	0.14286	-	1	0	-	1	0	-
	6	MID-548	rs140837	0.21	0.79	-	0.225	0.775	-	0.25564	0.74436	-	0.27885	0.72115	-	0.31548	0.68452	-	0.42857	0.57143	-	0.30114	0.69886	-	0.20879	0.79121	-	0.31633	0.68367	-	0.30952	0.69048	-	0.175	0.825	-	0.30435	0.69565	-
	7	MID-659	rs1160893	0.195	0.805	-	0.15476	0.84524	-	0.16541	0.83459	-	0.16346	0.83654	-	0.14286	0.85714	-	0.15476	0.84524	-	0.17045	0.82955	-	0.11957	0.88043	-	0.14286	0.85714	-	0.16667	0.83333	-	0.125	0.875	-	0.1087	0.8913	-
	8	MID-2011	rs2308203	0.78	0.22	-	0.77381	0.22619	-	0.63534	0.36466	-	0.63462	0.36538	-	0.65476	0.34524	-	0.96429	0.035714	-	0.63068	0.36932	-	0.68681	0.31319	-	0.55102	0.44898	-	0.7381	0.2619	-	0.6	0.4	-	0.63636	0.36364	-
	9	MID-2929	rs33974167	0.955	0.045	-	0.78049	0.21951	-	0.73684	0.26316	-	0.71154	0.28846	-	0.70833	0.29167	-	0.95238	0.047619	-	0.68182	0.31818	-	0.70652	0.29348	-	0.69388	0.30612	-	0.7619	0.2381	-	0.725	0.275	-	0.6087	0.3913	-
	10	MID-593	rs1160852	0.015	0.985	-	0.085366	0.91463	-	0.24436	0.75564	-	0.25481	0.74519	-	0.21429	0.78571	-	0.047619	0.95238	-	0.23295	0.76705	-	0.13043	0.86957	-	0.21429	0.78571	-	0.095238	0.90476	-	0.025	0.975	-	0.065217	0.93478	-
	11	MID-798	rs1610884	0.165	0.835	-	0.2619	0.7381	-	0.47368	0.52632	-	0.38835	0.61165	-	0.46429	0.53571	-	0.22619	0.77381	-	0.49432	0.50568	-	0.5	0.5	-	0.47959	0.52041	-	0.5	0.5	-	0.6	0.4	-	0.45652	0.54348	-
	12	MID-1193	rs2067280	0.2	0.8	-	0.13095	0.86905	-	0.18045	0.81955	-	0.14078	0.85922	-	0.1369	0.8631	-	0.27381	0.72619	-	0.14773	0.85227	-	0.18478	0.81522	-	0.12245	0.87755	-	0.11905	0.88095	-	0.15	0.85	-	0.11364	0.88636	-
	13	MID-1871	rs2308067	0.415	0.585	-	0.2619	0.7381	-	0.23308	0.76692	-	0.22115	0.77885	-	0.2619	0.7381	-	0.33333	0.66667	-	0.1875	0.8125	-	0.28022	0.71978	-	0.19388	0.80612	-	0.30952	0.69048	-	0.13158	0.86842	-	0.32609	0.67391	-
	14	MID-17	rs4183	0.83	0.17	-	0.59524	0.40476	-	0.45489	0.54511	-	0.46154	0.53846	-	0.54167	0.45833	-	0.89286	0.10714	-	0.48295	0.51705	-	0.37912	0.62088	-	0.41837	0.58163	-	0.38095	0.61905	-	0.3	0.7	-	0.45652	0.54348	-
	15	MID-2538	rs3054057	0.14	0.86	-	0.20238	0.79762	-	0.31955	0.68045	-	0.28365	0.71635	-	0.30357	0.69643	-	0.047619	0.95238	-	0.32386	0.67614	-	0.35	0.65	-	0.30612	0.69388	-	0.40476	0.59524	-	0.575	0.425	-	0.3913	0.6087	-
	16	MID-1644	rs2307840	0.355	0.645	-	0.52381	0.47619	-	0.72692	0.27308	-	0.68932	0.31068	-	0.77439	0.22561	-	0.36585	0.63415	-	0.6875	0.3125	-	0.88202	0.11798	-	0.7449	0.2551	-	0.80952	0.19048	-	0.925	0.075	-	0.80435	0.19565	-
	17	MID-3854	rs60612424	0.03	0.97	-	0.071429	0.92857	-	0.20677	0.79323	-	0.19231	0.80769	-	0.20833	0.79167	-	0.059524	0.94048	-	0.25568	0.74432	-	0.081522	0.91848	-	0.17347	0.82653	-	0.16667	0.83333	-	0.125	0.875	-	0.065217	0.93478	-
	18	MID-2275	rs3033053	0.41	0.59	-	0.28049	0.71951	-	0.20992	0.79008	-	0.23077	0.76923	-	0.20732	0.79268	-	0.4881	0.5119	-	0.19318	0.80682	-	0.125	0.875	-	0.16327	0.83673	-	0.11905	0.88095	-	0.175	0.825	-	0.21739	0.78261	-
	19	MID-94	rs16384	0.455	0.545	-	0.28049	0.71951	-	0.18797	0.81203	-	0.29808	0.70192	-	0.24405	0.75595	-	0.7619	0.2381	-	0.18182	0.81818	-	0.19022	0.80978	-	0.16327	0.83673	-	0.075	0.925	-	0.15	0.85	-	0.15217	0.84783	-
	20	MID-3072	rs34611875	0.94	0.06	-	0.86905	0.13095	-	0.71053	0.28947	-	0.79327	0.20673	-	0.72024	0.27976	-	0.92857	0.071429	-	0.70455	0.29545	-	0.84783	0.15217	-	0.83673	0.16327	-	0.85714	0.14286	-	0.975	0.025	-	0.86364	0.13636	-
	21	MID-772	rs1610859	0.74242	0.25758	-	0.87179	0.12821	-	0.94361	0.056391	-	0.90777	0.092233	-	0.92857	0.071429	-	0.77381	0.22619	-	0.96023	0.039773	-	0.90761	0.092391	-	0.91837	0.081633	-	0.97619	0.02381	-	0.975	0.025	-	0.95652	0.043478	-
	22	MID-2313	rs3045215	0.75	0.25	-	0.35366	0.64634	-	0.29699	0.70301	-	0.31731	0.68269	-	0.29167	0.70833	-	0.79762	0.20238	-	0.21591	0.78409	-	0.26087	0.73913	-	0.30612	0.69388	-	0.275	0.725	-	0.175	0.825	-	0.3913	0.6087	-
	23	MID-397	rs25621	0.38	0.62	-	0.54878	0.45122	-	0.66165	0.33835	-	0.75	0.25	-	0.7381	0.2619	-	0.34524	0.65476	-	0.73864	0.26136	-	0.71196	0.28804	-	0.66327	0.33673	-	0.71429	0.28571	-	0.825	0.175	-	0.73913	0.26087	-
	24	MID-1636	rs2307832	0.975	0.025	-	0.83333	0.16667	-	0.62782	0.37218	-	0.69231	0.30769	-	0.64881	0.35119	-	0.89286	0.10714	-	0.63068	0.36932	-	0.72222	0.27778	-	0.69388	0.30612	-	0.78571	0.21429	-	0.85	0.15	-	0.65217	0.34783	-
	25	MID-51	rs16343	0.81	0.19	-	0.71429	0.28571	-	0.47744	0.52256	-	0.46154	0.53846	-	0.4881	0.5119	-	0.85366	0.14634	-	0.49432	0.50568	-	0.58791	0.41209	-	0.42857	0.57143	-	0.54762	0.45238	-	0.525	0.475	-	0.63043	0.36957	-
	26	MID-2431	rs3031979	0.27	0.73	-	0.18293	0.81707	-	0.15038	0.84962	-	0.14423	0.85577	-	0.17857	0.82143	-	0.39286	0.60714	-	0.085227	0.91477	-	0.15761	0.84239	-	0.11224	0.88776	-	0.19048	0.80952	-	0.1	0.9	-	0.086957	0.91304	-
	27	MID-2264	rs34122827*	0.165	0.82	0.015	0.20238	0.78571	0.011905	0.37218	0.58647	0.041353	0.36058	0.60096	0.038462	0.36585	0.59146	0.042683	0.17857	0.80952	0.011905	0.46591	0.48295	0.051136	0.47753	0.44944	0.073034	0.42857	0.4898	0.081633	0.33333	0.59524	0.071429	0.5	0.45	0.05	0.58696	0.34783	0.065217
	28	MID-2256	rs133052	0.75385	0.24615	-	0.47619	0.52381	-	0.18797	0.81203	-	0.34951	0.65049	-	0.28571	0.71429	-	0.7381	0.2619	-	0.22727	0.77273	-	0.18681	0.81319	-	0.20408	0.79592	-	0.28571	0.71429	-	0.25	0.75	-	0.26087	0.73913	-
	29	MID-128	rs6490	0.19	0.81	-	0.29762	0.70238	-	0.27068	0.72932	-	0.21154	0.78846	-	0.31325	0.68675	-	0.20238	0.79762	-	0.29545	0.70455	-	0.38462	0.61538	-	0.2551	0.7449	-	0.28571	0.71429	-	0.4	0.6	-	0.36957	0.63043	-
	30	MID-15	rs4181	0.805	0.195	-	0.45238	0.54762	-	0.45489	0.54511	-	0.45673	0.54327	-	0.39286	0.60714	-	0.80952	0.19048	-	0.4375	0.5625	-	0.44505	0.55495	-	0.40816	0.59184	-	0.52381	0.47619	-	0.425	0.575	-	0.43478	0.56522	-
	31	MID-2241	rs3030826	0.1	0.9	-	0.26829	0.73171	-	0.40226	0.59774	-	0.36058	0.63942	-	0.33333	0.66667	-	0.15	0.85	-	0.39205	0.60795	-	0.25824	0.74176	-	0.37755	0.62245	-	0.2619	0.7381	-	0.15	0.85	-	0.26087	0.73913	-
	32	MID-419	rs140708	0.625	0.375	-	0.70732	0.29268	-	0.82707	0.17293	-	0.85096	0.14904	-	0.88095	0.11905	-	0.64286	0.35714	-	0.81818	0.18182	-	0.75543	0.24457	-	0.78571	0.21429	-	0.92857	0.071429	-	0.8	0.2	-	0.76087	0.23913	-
	33	MID-943	rs1611026	0.485	0.515	-	0.57317	0.42683	-	0.56107	0.43893	-	0.57692	0.42308	-	0.61905	0.38095	-	0.45238	0.54762	-	0.63636	0.36364	-	0.68681	0.31319	-	0.59184	0.40816	-	0.69048	0.30952	-	0.675	0.325	-	0.65217	0.34783	-
	34	MID-159	rs16438	0.845	0.155	-	0.65476	0.34524	-	0.64286	0.35714	-	0.61538	0.38462	-	0.6369	0.3631	-	0.7561	0.2439	-	0.61494	0.38506	-	0.65761	0.34239	-	0.63265	0.36735	-	0.725	0.275	-	0.65789	0.34211	-	0.65217	0.34783	-
	35	MID-2005	rs2308161	0.275	0.725	-	0.36905	0.63095	-	0.43511	0.56489	-	0.44712	0.55288	-	0.44512	0.55488	-	0.21429	0.78571	-	0.49432	0.50568	-	0.53371	0.46629	-	0.41837	0.58163	-	0.52381	0.47619	-	0.75	0.25	-	0.52174	0.47826	-
	36	MID-250	rs16687	0.435	0.565	-	0.52381	0.47619	-	0.69549	0.30451	-	0.67308	0.32692	-	0.63855	0.36145	-	0.45238	0.54762	-	0.64773	0.35227	-	0.7337	0.2663	-	0.73469	0.26531	-	0.66667	0.33333	-	0.7	0.3	-	0.56522	0.43478	-
	37	MID-1802	rs2307998	0.015	0.985	-	0.15476	0.84524	-	0.13158	0.86842	-	0.20192	0.79808	-	0.13253	0.86747	-	0.02381	0.97619	-	0.14205	0.85795	-	0.059783	0.94022	-	0.091837	0.90816	-	0.11905	0.88095	-	0.025	0.975	-	0.1087	0.8913	-
	38	MID-1607	rs2307803	0.495	0.505	-	0.34146	0.65854	-	0.24809	0.75191	-	0.32692	0.67308	-	0.29012	0.70988	-	0.38095	0.61905	-	0.28409	0.71591	-	0.21667	0.78333	-	0.20408	0.79592	-	0.21429	0.78571	-	0.31579	0.68421	-	0.30435	0.69565	-
	39	MID-1734	rs2307930	0.56633	0.43367	-	0.76829	0.23171	-	0.77308	0.22692	-	0.79592	0.20408	-	0.73077	0.26923	-	0.53571	0.46429	-	0.80682	0.19318	-	0.79891	0.20109	-	0.80612	0.19388	-	0.7381	0.2619	-	0.85	0.15	-	0.76087	0.23913	-
	40	MID-406	rs25630	0.75	0.25	-	0.725	0.275	-	0.53383	0.46617	-	0.57212	0.42788	-	0.51266	0.48734	-	0.59524	0.40476	-	0.51705	0.48295	-	0.69022	0.30978	-	0.60204	0.39796	-	0.69048	0.30952	-	0.65	0.35	-	0.69565	0.30435	-
	41	MID-1386	rs2307582	0.565	0.435	-	0.36585	0.63415	-	0.21429	0.78571	-	0.26442	0.73558	-	0.25595	0.74405	-	0.4881	0.5119	-	0.18182	0.81818	-	0.22283	0.77717	-	0.11224	0.88776	-	0.19048	0.80952	-	0.05	0.95	-	0.17391	0.82609	-
	42	MID-1726	rs2307922	0.615	0.385	-	0.60714	0.39286	-	0.53788	0.46212	-	0.58654	0.41346	-	0.57407	0.42593	-	0.83333	0.16667	-	0.53409	0.46591	-	0.65217	0.34783	-	0.57143	0.42857	-	0.69048	0.30952	-	0.6	0.4	-	0.78261	0.21739	-
	43	MID-3626	rs11267926	0.06	0.94	-	0.36585	0.63415	-	0.46591	0.53409	-	0.48558	0.51442	-	0.51875	0.48125	-	0.071429	0.92857	-	0.47727	0.52273	-	0.5989	0.4011	-	0.53061	0.46939	-	0.61905	0.38095	-	0.7	0.3	-	0.58696	0.41304	-
	44	MID-360	rs25584	0.555	0.445	0	0.76829	0.23171	0	0.69173	0.28571	0.022556	0.72596	0.23077	0.043269	0.6369	0.34524	0.017857	0.60714	0.38095	0.011905	0.69886	0.28977	0.011364	0.78261	0.21739	0	0.77551	0.22449	0	0.83333	0.14286	0.02381	0.725	0.25	0.025	0.63043	0.36957	0
	45	MID-1603	rs2307799	0.775	0.225	-	0.5875	0.4125	-	0.38722	0.61278	-	0.38942	0.61058	-	0.32099	0.67901	-	0.72619	0.27381	-	0.31818	0.68182	-	0.39011	0.60989	-	0.29592	0.70408	-	0.30952	0.69048	-	0.4	0.6	-	0.41304	0.58696	-
	46	MID-2719	rs34541393	0.615	0.385	-	0.51282	0.48718	-	0.34586	0.65414	-	0.40385	0.59615	-	0.35625	0.64375	-	0.57143	0.42857	-	0.375	0.625	-	0.41304	0.58696	-	0.41837	0.58163	-	0.47619	0.52381	-	0.425	0.575	-	0.47826	0.52174	-
		Allele 1: short; Allele 2: long; Allele 3: variant
