# Supplementary material for: Revisiting the Genetic Ancestry of Brazilians Using Autosomal AIM-Indels
Source: PLoS One. 2013 Sep 20;8(9):e75145. doi: 10.1371/journal.pone.0075145 (PMC3779230; doi:10.1371/journal.pone.0075145)
Supplement: Table S3 — Gene diversities for 46 AIM-Indels in twelve Brazilians populations. (XLS) [file pone.0075145.s003.xls]

## Sheet: Plan1
Table S3.Gene diversities for 46 AIM-indels in twelve Brazilians populations.
Markers				Santa Isabel			Manaus			Pernanbuco			Alagoas		Mato Grosso do Sul				Terena		Minas Gerais			Espírito Santo			São Paulo			Paraná			Santa Catarina				Rio Grande do Sul
Locus	MID	rs number	Obs.Het.	Exp.Het.	P-value	Obs.Het.	Exp.Het.	P-value	Obs.Het.	Exp.Het.	P-value	Obs.Het.	Exp.Het.	P-value	Obs.Het.	Exp.Het.	P-value	Obs.Het.	Exp.Het.	P-value	Obs.Het.	Exp.Het.	P-value	Obs.Het.	Exp.Het.	P-value	Obs.Het.	Exp.Het.	P-value	Obs.Het.	Exp.Het.	P-value	Obs.Het.	Exp.Het.	P-value	Obs.Het.	Exp.Het.	P-value
1	MID-1470	rs2307666	0.12	0.13085	0.38708	0.33333	0.39128	0.42448	0.47368	0.48271	0.85822	0.47115	0.49679	0.69017	0.42857	0.50043	0.19557	0.09756	0.09395	1	0.51136	0.49968	0.83342	0.46739	0.49555	0.67353	0.42857	0.50515	0.39177	0.33333	0.50755	0.18489	0.35	0.51154	0.19717	0.34783	0.51014	0.20661
2	MID-777	rs1610863	0.38	0.42995	0.2497	0.46341	0.49533	0.75492	0.48872	0.49054	1	0.53846	0.49331	0.42474	0.38095	0.46849	0.10242	0.30952	0.35427	0.4048	0.42045	0.44045	0.80815	0.52174	0.46258	0.26108	0.44898	0.45782	1	0.38095	0.41812	1	0.35	0.48077	0.33771	0.34783	0.43285	0.36316
3	MID-196	rs16635	0.15	0.18889	0.07045	0.39024	0.43842	0.49016	0.50376	0.48815	0.725	0.51923	0.49331	0.69027	0.49383	0.50119	1	0.16667	0.15462	1	0.52273	0.50182	0.83095	0.42857	0.50058	0.20563	0.53061	0.50326	0.77809	0.61905	0.47038	0.18443	0.5	0.49231	1	0.43478	0.50242	0.6742
4	MID-881	rs1610965	0.13	0.12216	1	0.33333	0.31768	1	0.33043	0.35147	0.59253	0.32673	0.31314	1	0.38158	0.38402	1	0.07143	0.06971	1	0.32955	0.38279	0.25921	0.16854	0.19177	0.24676	0.36735	0.35178	1	0.28571	0.37166	0.53986	0.26316	0.30868	0.48965	0.31818	0.38372	0.56909
5	MID-3122	rs35451359	0.03	0.0297	1	0.09524	0.0918	1	0.2406	0.21246	0.21558	0.19231	0.19008	1	0.19048	0.22897	0.13701	0.04762	0.04705	1	0.125	0.1376	0.37985	0.12088	0.1142	1	0.30612	0.26194	0.5759	0.28571	0.25087	1	0*			0*
6	MID-548	rs140837	0.38	0.33347	0.22819	0.25	0.35316	0.07971	0.43609	0.38201	0.11435	0.44231	0.40412	0.46249	0.34524	0.43449	0.07566	0.52381	0.4957	0.7601	0.46591	0.42331	0.4485	0.32967	0.33222	1	0.42857	0.43699	1	0.52381	0.43786	0.61009	0.15	0.29615	0.06753	0.34783	0.43285	0.36511
7	MID-659	rs1160893	0.29	0.31553	0.5209	0.21429	0.26477	0.23112	0.28571	0.27715	1	0.26923	0.2748	0.7311	0.2619	0.24636	1	0.30952	0.26477	0.56587	0.29545	0.28442	1	0.23913	0.21169	0.35119	0.2449	0.24742	1	0.33333	0.28455	1	0.15	0.22436	0.24568	0.13043	0.19807	0.21535
8	MID-2011	rs2308203	0.36	0.34492	0.77502	0.11905	0.35427	0.0001	0.47368	0.46512	0.8535	0.5	0.466	0.52588	0.5	0.4548	0.46898	0.07143	0.06971	1	0.53409	0.46851	0.25214	0.40659	0.43258	0.62864	0.4898	0.49989	1	0.33333	0.39605	0.57749	0.5	0.49231	1	0.36364	0.47357	0.36332
9	MID-2929	rs33974167	0.09	0.08638	1	0.2439	0.34688	0.07207	0.34586	0.38928	0.26247	0.36538	0.41249	0.33684	0.39286	0.41567	0.60661	0.09524	0.0918	1	0.45455	0.43636	0.80618	0.34783	0.41696	0.13323	0.44898	0.4292	1	0.19048	0.37166	0.04618	0.25	0.40897	0.1073	0.43478	0.48696	0.67604
10	MID-593	rs1160852	0.03	0.0297	1	0.17073	0.15808	1	0.33835	0.37069	0.34579	0.375	0.3816	1	0.33333	0.33875	1	0.09524	0.0918	1	0.32955	0.35942	0.54902	0.23913	0.22808	1	0.30612	0.34021	0.66741	0.09524	0.17654	0.14409	0.05	0.05	1	0.13043	0.12464	1
11	MID-798	rs1610884	0.25	0.27693	0.46046	0.33333	0.39128	0.42329	0.51128	0.5005	0.86325	0.46602	0.47739	0.83727	0.47619	0.50043	0.66741	0.45238	0.35427	0.09	0.46591	0.50279	0.52743	0.5	0.50273	1	0.42857	0.50431	0.39147	0.61905	0.5122	0.404	0.2	0.49231	0.01525	0.65217	0.50725	0.21938
12	MID-1193	rs2067280	0.3	0.32161	0.53231	0.21429	0.23035	0.52825	0.33083	0.29689	0.24401	0.26214	0.2431	0.68638	0.25	0.23774	1	0.45238	0.40247	0.69748	0.29545	0.25325	0.19928	0.30435	0.30292	1	0.2449	0.21713	1	0.2381	0.21487	1	0.3	0.26154	1	0.22727	0.20613	1
13	MID-1871	rs2308067	0.51	0.48799	0.68354	0.2381	0.39128	0.01652	0.30075	0.35886	0.08845	0.34615	0.34615	1	0.33333	0.38894	0.25559	0.42857	0.4498	1	0.21591	0.30643	0.01006	0.40659	0.40562	1	0.34694	0.3158	0.66566	0.33333	0.43786	0.32782	0.26316	0.23471	1	0.21739	0.44928	0.01877
14	MID-17	rs4183	0.28	0.28362	1	0.38095	0.48766	0.20203	0.54887	0.4978	0.29596	0.57692	0.49944	0.11793	0.55952	0.4995	0.28225	0.21429	0.19363	1	0.44318	0.50227	0.29037	0.36264	0.47338	0.02864	0.59184	0.49169	0.23794	0.28571	0.48316	0.07786	0.3	0.43077	0.28013	0.47826	0.50725	1
15	MID-2538	rs3054057	0.22	0.24201	0.39799	0.35714	0.32674	1	0.47368	0.43652	0.42449	0.41346	0.40835	1	0.39286	0.42536	0.60604	0.09524	0.0918	1	0.48864	0.44045	0.33795	0.43333	0.45754	0.64662	0.44898	0.4292	1	0.42857	0.49361	0.65933	0.45	0.50128	0.67496	0.43478	0.48696	0.6761
16	MID-1644	rs2307840	0.43	0.46025	0.5211	0.33333	0.50488	0.03353	0.34615	0.39854	0.18319	0.50485	0.4304	0.10421	0.35366	0.35156	1	0.68293	0.46974	0.00548	0.375	0.43214	0.22471	0.16854	0.20929	0.09373	0.34694	0.38397	0.47654	0.28571	0.31591	1	0.15	0.14231	1	0.30435	0.32174	1
17	MID-3854	rs60612424	0.06	0.05849	1	0.14286	0.13425	1	0.2782	0.32927	0.10672	0.26923	0.31215	0.20137	0.39286	0.33184	0.10645	0.11905	0.11331	1	0.35227	0.38279	0.57419	0.16304	0.15057	1	0.26531	0.28971	0.61486	0.14286	0.28455	0.0618	0.05	0.22436	0.01043	0.13043	0.12464	1
18	MID-2275	rs3033053	0.44	0.48623	0.40731	0.31707	0.40861	0.23852	0.34351	0.33298	0.79717	0.36538	0.35674	1	0.39024	0.33069	0.17358	0.40476	0.50574	0.22434	0.34091	0.31351	0.50918	0.20652	0.21995	0.62428	0.28571	0.27604	1	0.2381	0.21487	1	0.25	0.29615	0.4674	0.34783	0.34783	1
19	MID-94	rs16384	0.53	0.49844	0.54817	0.36585	0.40861	0.6975	0.27068	0.30643	0.25043	0.36538	0.42048	0.23794	0.34524	0.37119	0.55595	0.42857	0.36718	0.40579	0.27273	0.29922	0.46983	0.29348	0.30975	0.73258	0.28571	0.27604	1	0.15	0.14231	1	0.2	0.26154	0.35415	0.21739	0.26377	0.41351
20	MID-3072	rs34611875	0.12	0.11337	1	0.21429	0.23035	0.52801	0.36842	0.41291	0.214	0.35577	0.32957	0.55323	0.27381	0.4054	0.00563	0.14286	0.13425	1	0.47727	0.4187	0.20968	0.28261	0.25944	0.68498	0.32653	0.27604	0.32627	0.09524	0.25087	0.02743	0.05	0.05	1	0.18182	0.24101	0.32405
21	MID-772	rs1610859	0.35354	0.3844	0.43742	0.25641	0.22644	1	0.11278	0.10682	1	0.18447	0.16827	0.59647	0.14286	0.13345	1	0.45238	0.35427	0.08895	0.07955	0.07682	1	0.16304	0.16863	0.55729	0.16327	0.15148	1	0.04762	0.04762	1	0.05	0.05	1	0.08696	0.08502	1
22	MID-2313	rs3045215	0.34	0.37688	0.42096	0.36585	0.46281	0.18922	0.3985	0.41915	0.67725	0.48077	0.43534	0.36485	0.39286	0.41567	0.60474	0.2619	0.32674	0.32676	0.29545	0.34052	0.21887	0.30435	0.38774	0.05556	0.36735	0.4292	0.33043	0.15	0.40897	0.00959	0.15	0.29615	0.06875	0.43478	0.48696	0.6753
23	MID-397	rs25621	0.42	0.47357	0.2909	0.5122	0.50136	1	0.42105	0.44943	0.56133	0.34615	0.37681	0.43559	0.35714	0.38894	0.57048	0.5	0.45754	0.73314	0.40909	0.38831	0.78296	0.3587	0.41239	0.21356	0.59184	0.45129	0.05073	0.38095	0.41812	1	0.25	0.29615	0.46739	0.34783	0.3942	0.60763
24	MID-1636	rs2307832	0.05	0.04899	1	0.28571	0.28112	1	0.48872	0.46909	0.71258	0.42308	0.42809	1	0.46429	0.45844	1	0.16667	0.19363	0.38112	0.44318	0.46851	0.65069	0.4	0.40348	1	0.36735	0.4292	0.32857	0.33333	0.34495	1	0.2	0.26154	0.35321	0.43478	0.46377	1
25	MID-51	rs16343	0.3	0.30935	0.74784	0.42857	0.41308	1	0.53383	0.50087	0.48826	0.51923	0.49944	0.69861	0.52381	0.50271	0.82731	0.2439	0.25294	1	0.48864	0.50279	0.83346	0.51648	0.48722	0.66684	0.32653	0.49485	0.02149	0.52381	0.50755	1	0.45	0.51154	0.66975	0.3913	0.47633	0.41091
26	MID-2431	rs3031979	0.4	0.39618	1	0.26829	0.30262	0.59403	0.25564	0.25649	1	0.23077	0.24805	0.4379	0.28571	0.29512	0.71839	0.45238	0.48279	0.75031	0.14773	0.15682	0.47908	0.25	0.26699	0.69005	0.22449	0.20135	1	0.19048	0.31591	0.11728	0.2	0.18462	1	0.17391	0.16232	1
27	MID-2264*	rs34122827*	0.29	0.30166	0.502	0.33333	0.34567	1	0.52632	0.51778	1	0.50962	0.5098	0.87898	0.46341	0.51766	0.30869	0.38095	0.31641	0.43895	0.48864	0.55019	0.2384	0.51685	0.56783	0.01933	0.69388	0.57564	0.35879	0.57143	0.54239	1	0.45	0.55897	0.68636	0.47826	0.54203	0.39587
28	MID-2256	rs133052	0.46392	0.36905	0.01112	0.42857	0.50488	0.36469	0.31579	0.30643	1	0.31068	0.45693	0.00196	0.35714	0.41061	0.28473	0.33333	0.39128	0.42293	0.36364	0.35325	1	0.35165	0.30551	0.18177	0.36735	0.32821	0.66081	0.38095	0.41812	1	0.4	0.38462	1	0.34783	0.3942	0.60828
29	MID-128	rs6490	0.28	0.30935	0.33915	0.35714	0.42312	0.45676	0.39098	0.39631	1	0.30769	0.33519	0.39013	0.45783	0.43286	0.79765	0.40476	0.32674	0.17141	0.38636	0.4187	0.60735	0.43956	0.47599	0.51112	0.34694	0.38397	0.47673	0.38095	0.41812	1	0.5	0.49231	1	0.3913	0.47633	0.41078
30	MID-15	rs4181	0.33	0.31553	0.75678	0.38095	0.50143	0.13134	0.5188	0.4978	0.72568	0.49038	0.49865	1	0.59524	0.4799	0.03835	0.28571	0.31211	0.62127	0.53409	0.495	0.51792	0.36264	0.49669	0.01175	0.44898	0.48811	0.76631	0.28571	0.51103	0.07596	0.35	0.50128	0.20468	0.52174	0.50242	1
31	MID-2241	rs3030826	0.16	0.1809	0.24314	0.34146	0.39747	0.43142	0.3985	0.48271	0.04854	0.50962	0.46335	0.39189	0.47619	0.44711	0.62571	0.3	0.25823	0.56758	0.51136	0.47942	0.65632	0.42857	0.38522	0.40955	0.38776	0.47486	0.23028	0.42857	0.39605	1	0.2	0.26154	0.35513	0.34783	0.3942	0.60886
32	MID-419	rs140708	0.49	0.47111	0.83143	0.34146	0.41915	0.2683	0.25564	0.28713	0.22567	0.24038	0.25488	0.69443	0.19048	0.21101	0.31862	0.42857	0.46472	0.73809	0.27273	0.29922	0.46969	0.33696	0.37153	0.4002	0.42857	0.34021	0.09204	0.04762	0.13589	0.07388	0.3	0.32821	1	0.30435	0.37198	0.5614
33	MID-943	rs1611026	0.41	0.50206	0.07352	0.41463	0.49533	0.34702	0.45038	0.49443	0.37514	0.51923	0.49052	0.68688	0.5	0.47448	0.64908	0.71429	0.50143	0.01128	0.45455	0.46545	0.82164	0.42857	0.43258	1	0.44898	0.48811	0.76518	0.2381	0.43786	0.05014	0.25	0.45	0.11418	0.34783	0.46377	0.35567
34	MID-159	rs16438	0.25	0.26327	0.69939	0.35714	0.45754	0.18016	0.44361	0.46092	0.70659	0.42308	0.47566	0.30031	0.4881	0.46528	0.81245	0.34146	0.37338	0.67393	0.54023	0.47631	0.25771	0.40217	0.45278	0.35576	0.44898	0.4696	0.76743	0.45	0.40897	1	0.36842	0.4623	0.60649	0.43478	0.46377	1
35	MID-2005	rs2308161	0.41	0.40075	1	0.35714	0.47131	0.18246	0.47328	0.49346	0.72163	0.47115	0.49679	0.69252	0.5	0.49701	1	0.28571	0.34079	0.35777	0.48864	0.50279	0.83334	0.34831	0.50054	0.0054	0.5102	0.49169	1	0.57143	0.51103	0.67605	0.3	0.38462	0.54436	0.34783	0.51014	0.20809
36	MID-250	rs16687	0.49	0.49402	1	0.33333	0.50488	0.03269	0.41353	0.42517	0.83825	0.55769	0.44221	0.00764	0.45783	0.4644	1	0.47619	0.50143	0.76413	0.43182	0.45896	0.64196	0.42391	0.39291	0.5937	0.44898	0.39386	0.46859	0.28571	0.45528	0.13739	0.2	0.43077	0.02648	0.34783	0.50242	0.20516
37	MID-1802	rs2307998	0.03	0.0297	1	0.16667	0.26477	0.03915	0.21805	0.22939	0.6993	0.34615	0.32386	0.75955	0.21687	0.23133	0.62418	0.04762	0.04705	1	0.23864	0.24513	0.6796	0.09783	0.11303	0.27108	0.18367	0.16853	1	0.2381	0.21487	1	0.05	0.05	1	0.13043	0.19807	0.21498
38	MID-1607	rs2307803	0.49	0.50246	0.84306	0.43902	0.45528	1	0.38931	0.37451	0.81466	0.42308	0.44221	0.66027	0.45679	0.41446	0.4241	0.57143	0.47734	0.32217	0.45455	0.40909	0.43098	0.34444	0.34134	1	0.40816	0.32821	0.17559	0.33333	0.34495	1	0.52632	0.44381	0.60741	0.34783	0.43285	0.36638
39	MID-1734	rs2307930	0.39796	0.49372	0.06412	0.31707	0.36043	0.41418	0.34615	0.35221	0.80614	0.38776	0.32653	0.06653	0.35897	0.39603	0.40024	0.54762	0.50344	0.75614	0.25	0.31351	0.08098	0.33696	0.32306	1	0.34694	0.3158	0.66567	0.42857	0.39605	1	0.1	0.26154	0.03078	0.13043	0.37198	0.00538
40	MID-406	rs25630	0.36	0.37688	0.78853	0.45	0.4038	0.6926	0.46617	0.49959	0.48946	0.47115	0.49196	0.69312	0.44304	0.50286	0.36867	0.42857	0.48766	0.52414	0.42045	0.50227	0.13932	0.33696	0.42997	0.04928	0.42857	0.48412	0.54943	0.52381	0.43786	0.61048	0.4	0.46667	0.63299	0.43478	0.43285	1
41	MID-1386	rs2307582	0.43	0.49402	0.22566	0.39024	0.46974	0.3206	0.35338	0.33801	0.79613	0.25962	0.39089	0.00191	0.41667	0.38316	0.5666	0.45238	0.50574	0.54716	0.25	0.29922	0.14839	0.33696	0.34824	0.76705	0.10204	0.20135	0.00733	0.28571	0.31591	1	0.1	0.09744	1	0.26087	0.29372	0.51931
42	MID-1726	rs2307922	0.57	0.47593	0.05779	0.54762	0.48279	0.51556	0.45455	0.49902	0.37955	0.53846	0.48737	0.31307	0.45679	0.49206	0.65102	0.19048	0.28112	0.06446	0.54545	0.50052	0.51771	0.45652	0.45617	1	0.44898	0.49485	0.56785	0.52381	0.43786	0.61197	0.4	0.49231	0.63907	0.43478	0.34783	0.53839
43	MID-3626	rs11267926	0.12	0.11337	1	0.39024	0.46974	0.32079	0.43182	0.49957	0.16061	0.45192	0.502	0.33223	0.4125	0.50244	0.12113	0.09524	0.13425	0.17335	0.5	0.50182	1	0.47253	0.48309	1	0.4898	0.50326	1	0.57143	0.48316	0.64204	0.4	0.43077	1	0.3913	0.49565	0.39866
44	MID-360	rs25584	0.37	0.49643	0.01473	0.31707	0.36043	0.41339	0.43609	0.44103	0.19249	0.5	0.41987	0.15406	0.52381	0.47769	0.7617	0.52381	0.49197	0.48306	0.42045	0.42994	0.89849	0.3913	0.34212	0.22349	0.32653	0.35178	0.6831	0.14286	0.29152	0.02802	0.3	0.42179	0.10824	0.21739	0.47633	0.0196
45	MID-1603	rs2307799	0.27	0.3505	0.03933	0.625	0.49082	0.10684	0.45865	0.47635	0.71641	0.39423	0.47784	0.09724	0.49383	0.43862	0.31085	0.45238	0.40247	0.6965	0.40909	0.43636	0.62369	0.38462	0.47848	0.07736	0.30612	0.421	0.08216	0.42857	0.43786	1	0.4	0.49231	0.63898	0.47826	0.49565	1
46	MID-2719	rs34541393	0.47	0.47593	1	0.41026	0.50616	0.33665	0.43609	0.45419	0.70146	0.55769	0.48384	0.15475	0.4875	0.46156	0.80755	0.42857	0.4957	0.52728	0.52273	0.47143	0.36573	0.52174	0.48753	0.52608	0.46939	0.49169	0.7754	0.38095	0.51103	0.38021	0.45	0.50128	0.67494	0.52174	0.51014	1
* represent locus monomorphic: no test done
Obs.Het.: Expected heterozygosity
Exp.Het : Observed heterozygosity
