# Supplementary material for: Revisiting the Genetic Ancestry of Brazilians Using Autosomal AIM-Indels
Source: PLoS One. 2013 Sep 20;8(9):e75145. doi: 10.1371/journal.pone.0075145 (PMC3779230; doi:10.1371/journal.pone.0075145)
Supplement: Table S4 — Genetic distances (FST) between African, European, Native American and Brazilian populations (lower diagonal) and corresponding non-differentiation P values (upper diagonal). (XLS) [file pone.0075145.s004.xls]

## Sheet:  Table S4- FST and P-value
		Table S4 . Genetic distances (FST) between African, European, Native American and Brazilian populations (lower diagonal) and corresponding non-differentiation P values (upper diagonal)
			PARENTAL			NORTH			NORTHEAST		CENTER-WEST		SOUTHEAST				SOUTH
			Africa	Europe	Native American	Santa Isabel	Manaus	Belém	Pernambuco	Alagoas	Mato Grosso do Sul	Terena	Minas Gerais	Espiríto Santo	Rio de Janeiro	São Paulo	Paraná	Santa Catarina	Rio Grande do Sul
	PARENTAL	Africa	-	<5.E-06	<5.E-06	<5 E-06	<5.E-06	<5.E-06	<5.E-06	<5.E-06	<5.E-06	<5.E-06	<5.E-06	<5.E-06	<5.E-06	<5.E-06	<5.E-06	<5.E-06	<5.E-06
		Europe	0.36515	-	<5.E-06	<5.E-06	<5.E-06	<5.E-06	<5.E-06	<5.E-06	<5.E-06	<5.E-06	<5.E-06	<5.E-06	<5.E-06	<5.E-06	0.00139	0.02891	<5.E-06
		Native American	0.44273	0.29768	-	<5.E-06	<5.E-06	<5.E-06	<5.E-06	<5.E-06	<5.E-06	<5.E-06	<5.E-06	<5.E-06	<5.E-06	<5.E-06	<5.E-06	<5.E-06	<5.E-06
	NORTH	Santa Isabel	0.38589	0.22882	0.01992	-	<5.E-06	<5.E-06	<5.E-06	<5.E-06	<5.E-06	<5.E-06	<5.E-06	<5.E-06	<5.E-06	<5.E-06	<5.E-06	<5.E-06	<5.E-06
		Manaus	0.28378	0.08085	0.12616	0.06709	-	0.00495	<5.E-06	<5.E-06	<5.E-06	<5.E-06	<5.E-06	<5.E-06	<5.E-06	<5.E-06	<5.E-06	<5.E-06	<5.E-06
		Belém	0.24460	0.05015	0.14219	0.08961	0.00495	-	<5.E-06	<5.E-06	<5.E-06	<5.E-06	<5.E-06	<5.E-06	<5.E-06	<5.E-06	0.00089	<5.E-06	0.00010
	NORTHEAST	Pernambuco	0.19928	0.04762	0.21225	0.15373	0.03067	0.01300	-	0.07168	0.59360	<5.E-06	0.46877	<5.E-06	0.12682	0.36769	0.03158	<5.E-06	0.00020
		Alagoas	0.21443	0.04950	0.19384	0.13823	0.02030	0.00744	0.00147	-	0.43016	<5.E-06	0.00980	<5.E-06	0.00059	0.05188	0.05673	<5.E-06	0.00099
	CENTER-WEST	Mato Grosso do Sul	0.21612	0.04507	0.21900	0.15800	0.03032	0.01120	-0.00027	0.00009	-	<5.E-06	0.73062	<5.E-06	0.27116	0.13939	0.18741	<5.E-06	0.03594
		Terena	0.39929	0.24800	0.02536	0.01654	0.08480	0.10200	0.16179	0.14511	0.16385	-	<5.E-06	<5.E-06	<5.E-06	<5.E-06	<5.E-06	<5.E-06	<5.E-06
	SOUTHEAST	Minas Gerais	0.20782	0.04337	0.23940	0.17799	0.03948	0.02016	0.00006	0.00335	-0.00084	0.18570	-	<5.E-06	0.58311	0.65102	0.04386	0.00040	0.03455
		Espírito Santo	0.29589	0.01014	0.25249	0.18345	0.04479	0.01989	0.01422	0.01530	0.01281	0.19722	0.01249	-	<5.E-06	0.00673	0.72577	0.12524	0.67488
		Rio de Janeiro	0.18190	0.05176	0.22025	0.16456	0.03604	0.01984	0.00081	0.00343	0.00056	0.17494	-0.00019	0.01868	-	0.18899	0.01000	0.00010	<5.E-06
		São Paulo	0.23356	0.03689	0.25761	0.18498	0.04066	0.01777	0.00050	0.00297	0.00199	0.19439	-0.00079	0.00563	0.00136	-	0.47748	0.00356	0.13415
	SOUTH	Paraná	0.29837	0.01248	0.26107	0.17640	0.03232	0.01188	0.00686	0.00573	0.00335	0.19253	0.00717	-0.00145	0.00943	0.00045	-	0.49550	0.73973
		Santa Catarina	0.34219	0.00807	0.30523	0.21873	0.06608	0.03653	0.02698	0.02713	0.02537	0.24345	0.02143	0.00545	0.03081	0.01729	0.00315	-	0.29304
		Rio Grande do Sul	0.30366	0.01774	0.25299	0.17293	0.03493	0.01276	0.01320	0.01169	0.00656	0.18759	0.00727	-0.00078	0.01542	0.00508	-0.00102	0.00707	-
